# Supplementary material for: Serum neurofilament light protein as a biomarker in Niemann-Pick disease, type C1
Source: Genet Med Open. 2025 Jul 7;3:103443. doi: 10.1016/j.gimo.2025.103443 (PMC12351337; doi:10.1016/j.gimo.2025.103443)
Supplement: Supplementary Tables [file mmc2.xlsx]

## Sheet: Serum NfL 
Control	NPC1	ASYM NPC1	No Miglustat	Miglustat		ANO Groups	0 to <2	2 to <6	6 to <15	≥15
n = 24	n = 118	n = 9	n = 63	n = 55		n = 109
5.7	17.4	4.60651	18.9359	17.4		(years)	14.0284	22.414	14.2967	10.2994
7.4	22.414	2.52594	28.065	22.414			22.8162	18.368	12.733	20.1998
7.7	18.9359	100.429	10.8567	18.368			96.681	11.1543	20.5459	14.1
1.95	28.065	4.81085	21.3299	11.1543			23.2316	26.9519	30.7	11.7363
3.3	10.8567	9.22792	24.2999	26.9519			140.744	68.4603	13.3567	7.8228
4.1	18.368	8.46964	68.2004	29.2821			29.2821	18.0898	12.5498	18.322
7.5	11.1543	5.25543	32.0759	18.9093			128.757	11.6116	5.43604	12.2215
4.3	26.9519	16.9971	20.1998	68.4603			103.844	17.3936	56.7483	11.1306
5.2	29.2821	16.8491	11.7836	18.0898			28	14.3012	20.5	24.2999
4.6	21.3299		21.1526	12.3684			85.3116	15.1931	12.3684	36.186
4.9	24.2999		33.984	9.66912			25.0675	48.0673	5.76628	24.2932
4.4	18.9093		5.76628	4.60651			4.97982	46.3357	11.2903	26.5047
4.3	68.4603		12.0092	2.52594			44.68	44.3677	10.1941	17.3163
5.5	18.0898		23.4949	57.2245			68.2004	26.6108	34.2583	10.0611
3.4	68.2004		100.429	105.103			57.2245	18.9359	21.3299
1.7	12.3684		4.81085	16.0639			33.984	28.065	16.0639
4.9	32.0759		50.998	16.5004			11.9694	10.8567	14.7545
4.8	20.1998		14.3387	11.2903			12.6174	9.66912	16.7288
2.5	11.7836		14.2967	14.7545			197.319	12.0092	9.89567
3.6	9.66912		128.757	4.97982			105.103	10.2909	7.95919
3.7	4.60651		11.6116	14.1			18.0248	21.6703	17.0188
2.2	2.52594		19.5533	10.1941				13.4242	15.425
3.3	57.2245		14.0284	12.733				10.0841	19.8612
4.1	105.103		13.4242	10.2909				16.2516	7.24079
	21.1526		12.6174	17.3936				7.5533	11.7263
	16.0639		20.0523	21.6703				11.7836	23.2737
	33.984		11.7363	8.50654				50.998	14.3387
	5.76628		19.8612	15.425				7.96293	126.386
	12.0092		103.844	16.7288				38.0105	11.2958
	16.5004		30.7	11.9694				6.58567	16.5004
	11.2903		13.3567	11.2958				17.4	8.50654
	23.4949		12.5498	17.9171				32.0759	7.73471
	100.429		26.6108	20.5459				21.1526	9.78953
	4.81085		14.3012	10.0841				17.9171	8.55027
	50.998		15.3686	7.96293				20.0523	23.4949
	14.3387		36.186	126.386				23.3969	19.5533
	14.7545		56.7483	10.2994				18.9093	15.3686
	4.97982		22.8162	28
	14.1		16.2516	7.73471
	14.2967		9.22792	5.43604
	128.757		15.1931	44.68
	10.1941		48.0673	7.24079
	12.733		38.0105	10.0611
	10.2909		6.58567	85.3116
	11.6116		197.319	20.5
	17.3936		8.46964	18.322
	21.6703		9.89567	12.2215
	19.5533		25.0675	11.1306
	8.50654		24.2932	7.5533
	15.425		26.5047	96.681
	16.7288		9.78953	23.2316
	11.9694		18.0248	140.744
	14.0284		23.3969	16.8491
	11.2958		46.3357	23.2737
	13.4242		5.25543	17.0188
	17.9171		34.2583
	20.5459		7.95919
	12.6174		7.8228
	20.0523		11.7263
	11.7363		17.3163
	19.8612		16.9971
	10.0841		44.3677
	7.96293		8.55027
	103.844
	126.386
	10.2994
	30.7
	28
	13.3567
	12.5498
	26.6108
	14.3012
	15.3686
	36.186
	7.73471
	5.43604
	44.68
	7.24079
	56.7483
	22.8162
	16.2516
	9.22792
	15.1931
	48.0673
	10.0611
	85.3116
	38.0105
	6.58567
	197.319
	8.46964
	9.89567
	25.0675
	24.2932
	26.5047
	9.78953
	18.0248
	20.5
	23.3969
	46.3357
	5.25543
	34.2583
	7.95919
	7.8228
	18.322
	12.2215
	11.7263
	11.1306
	17.3163
	7.5533
	96.681
	23.2316
	140.744
	16.9971
	44.3677
	16.8491
	8.55027
	23.2737
	17.0188
